# Supplementary material for: The Long-Term Effects of High-Fat and High-Protein Diets on the Metabolic and Endocrine Activity of Adipocytes in Rats
Source: Biology (Basel). 2021 Apr 17;10(4):339. doi: 10.3390/biology10040339 (PMC8073757; doi:10.3390/biology10040339)
Supplement: Supplementary file 1 [file biology-10-00339-s001.zip]

Archive with 1 entries (1 files):
- biology-1156336-supplementary.pdf
